# Supplementary material for: Sublineage structure analysis of Mycobacterium tuberculosis complex strains using multiple-biomarker tensors
Source: BMC Genomics. 2011 Jul 27;12(Suppl 2):S1. doi: 10.1186/1471-2164-12-S2-S1 (PMC3194230; doi:10.1186/1471-2164-12-S2-S1)
Supplement: Additional file 1 — Confusion matrix of Euro-American strains The confusion matrix of Euro-American strains that shows the correspondence of tensor sublineages and SpolDB4 families. Each row represents SpolDB4 families and each column represents tensor sublineages. [file 1471-2164-12-S2-S1-S1.xls]

## Sheet: Sheet1
	E1	E2	E3	E4	E5	E6	E7	E8	E9	E10	E11	E12	E13	E14	E15	E16	E17	E18	E19	E20	E21	E22	E23	E24	E25	E26	E27	E28	E29	E30	E31	E32	E33	E34	E35
Stability	0.89721	1	0.545231	1	0.901231	0.986296	0.933358	0.946174	0.888272	0.769403	0.821178	0.37543	1	0.82439	0.929779	0.899836	0.586413	0.237549	0.898778	0.950032	0.991593	0.902381	0.997041	0.682851	0.926574	0.83552	0.936061	0.957526	0.983257	0.99005	0.721084	0.593307	0.914044	0.855059	0.549647
H1	0	0	0	0	0	0	1	0	0	0	0	0	0	2	0	0	0	0	4	0	240	0	0	1	0	0	0	0	0	0	0	0	0	0	0
H2	0	0	0	0	0	0	0	0	30	0	0	0	0	0	0	0	0	0	0	0	0	0	0	0	0	0	0	0	0	0	0	0	0	0	0
H3	0	0	0	0	25	0	1	0	3	1	2	12	0	3	0	0	0	3	12	0	46	0	1	1	15	0	0	0	0	0	373	0	0	2	0
H37Rv	0	0	0	0	0	0	13	0	0	0	0	0	0	0	0	0	0	0	0	0	0	0	0	0	0	0	0	0	0	0	0	0	0	0	0
H4	0	0	0	0	0	0	0	0	0	0	0	57	0	0	0	0	0	0	0	0	0	0	0	0	0	0	0	0	0	0	2	0	0	0	0
LAM1	0	0	0	1	0	0	0	0	0	0	0	0	0	0	0	0	0	0	0	2	0	1	0	0	0	0	0	0	0	0	0	0	80	0	0
LAM10_CAM	0	0	0	0	0	0	0	0	0	0	1	0	0	0	0	1	0	0	0	0	0	0	0	0	3	0	0	0	0	0	0	0	0	31	0
LAM11_ZWE	0	0	0	0	0	0	0	1	0	0	0	0	0	0	0	0	0	0	0	1	0	23	0	0	0	0	0	0	0	0	0	0	3	0	0
LAM12_MAD1	0	0	0	0	0	0	0	8	0	0	0	0	0	0	0	0	0	0	0	0	0	0	0	0	0	0	0	0	0	0	0	0	0	0	0
LAM2	0	0	0	2	0	0	0	0	0	0	0	0	0	0	0	0	0	0	0	1	0	0	0	0	0	0	0	0	0	0	0	0	87	0	0
LAM3	0	0	0	0	0	0	0	0	0	0	0	0	5	0	0	0	0	0	0	0	0	0	0	0	0	0	0	0	0	188	0	0	0	0	0
LAM4	0	0	0	0	0	0	0	0	0	0	0	0	0	0	0	0	0	0	0	10	0	27	2	0	1	0	0	0	0	0	0	0	3	0	0
LAM5	0	0	0	0	0	0	0	0	0	0	0	0	0	0	0	0	0	0	0	30	0	2	0	0	0	0	0	0	0	0	0	0	23	0	0
LAM6	0	0	0	0	0	0	0	0	0	0	0	0	0	0	0	0	0	0	0	41	0	13	1	0	0	0	0	0	0	0	0	0	0	0	0
LAM7_TUR	0	0	0	0	0	0	0	0	0	0	0	0	0	0	0	0	0	0	0	0	0	4	0	0	0	0	0	0	0	0	0	0	0	2	0
LAM8	0	0	0	0	0	0	0	0	0	0	0	0	0	0	0	0	0	0	0	7	0	3	0	0	0	0	0	0	0	0	0	0	0	0	0
LAM9	5	0	0	3	0	0	0	0	0	0	1	0	0	0	0	2	0	7	1	182	0	179	23	0	2	3	0	0	1	2	0	0	19	0	0
MANU2	0	0	0	0	0	0	0	0	0	0	0	0	0	0	0	0	0	0	0	0	0	1	0	0	0	0	0	0	0	0	0	0	0	0	0
S	0	0	0	0	0	0	1	0	0	0	0	0	0	0	0	0	1	0	0	0	0	0	0	0	0	0	0	178	0	0	0	0	0	0	0
T1	36	1	0	2	0	8	36	16	1	3	0	0	0	3	0	27	12	40	20	9	8	5	0	23	45	3	0	1	14	11	0	14	2	886	0
T1 (Tuscany variant)	0	0	0	0	0	0	0	0	0	0	0	0	0	0	0	0	0	0	0	0	0	0	0	13	0	0	0	0	0	0	0	0	0	0	0
T1_RUS2	0	0	0	0	0	0	0	0	0	0	18	0	0	0	0	0	0	0	0	0	0	0	0	0	0	0	0	0	0	0	0	0	0	0	0
T2	7	0	0	0	0	0	7	3	0	11	0	0	0	1	0	0	0	5	1	0	1	1	0	0	172	0	0	0	0	0	0	0	0	17	0
T3	0	0	0	0	0	0	2	0	0	0	0	0	0	0	0	0	0	4	3	0	0	0	0	0	5	0	0	0	0	0	0	0	0	88	0
T3-OSA	0	0	0	0	0	0	0	0	0	0	0	0	0	0	0	0	0	0	0	5	0	0	0	0	0	0	0	0	0	0	0	0	0	6	0
T3_ETH	0	0	0	0	0	0	0	0	0	0	10	0	0	0	0	1	0	0	0	0	0	0	0	0	0	0	0	0	0	0	0	0	0	0	0
T4	0	0	0	0	0	0	0	0	0	0	0	0	0	0	0	0	0	0	0	0	0	0	0	0	0	0	0	0	0	0	0	0	0	28	0
T5	0	0	0	0	0	0	1	0	0	0	0	0	0	0	0	10	2	0	0	0	4	0	0	0	2	0	0	0	0	0	0	0	0	33	0
T5_MAD2	0	0	0	0	0	0	0	0	0	0	0	0	0	0	0	0	0	0	0	0	0	0	0	0	0	0	0	0	0	0	0	0	0	14	0
T5_RUS1	0	0	0	0	0	0	0	0	0	0	0	0	0	0	0	0	12	0	0	0	0	0	0	0	0	0	0	0	0	0	0	0	0	0	0
X1	0	0	0	0	0	0	0	0	0	0	0	0	0	0	1	0	0	0	15	0	0	0	0	0	16	0	2	0	4	0	0	0	0	356	0
X2	0	0	0	0	0	0	0	0	0	0	0	0	0	0	27	0	0	0	0	0	0	0	0	0	0	0	0	0	182	0	0	0	0	0	0
X3	0	0	3	0	0	0	0	0	0	0	0	0	0	0	0	0	0	0	0	0	0	0	0	0	0	57	131	0	0	0	0	0	0	0	4
